# Supplementary material for: N-Terminal Sequences of Signal Peptides Assuming Critical Roles in Expression of Heterologous Proteins in Bacillus subtilis
Source: Microorganisms. 2024 Jun 23;12(7):1275. doi: 10.3390/microorganisms12071275 (PMC11278945; doi:10.3390/microorganisms12071275)
Supplement: Supplementary file 1 [file microorganisms-12-01275-s001.zip]

Archive with 1 entries (1 files):
- microorganisms-3006447-supplementary.pdf
